# Supplementary material for: In Search of Relevant Urinary Biomarkers for Thyroid Papillary Carcinoma and Benign Thyroid Nodule Differentiation, Targeting Metabolic Profiles and Pathways via UHPLC-QTOF-ESI+-MS Analysis
Source: Diagnostics (Basel). 2024 Oct 30;14(21):2421. doi: 10.3390/diagnostics14212421 (PMC11544950; doi:10.3390/diagnostics14212421)
Supplement: Supplementary file 1 [file diagnostics-14-02421-s001.zip]

Archive with 4 entries (4 files):
- Supl file Figure S1 VIP scores per classes .pdf
- Supl file Figure S2 RF comparativ.pdf
- Supl File Table S1 Identifications.pdf
- Supl file Table S2 common and specific molecules.pdf
